# Supplementary material for: Optimal reference genes for RNA tissue analysis in small animal models of hemorrhagic fever viruses
Source: Sci Rep. 2023 Nov 8;13:19384. doi: 10.1038/s41598-023-45740-w (PMC10632498; doi:10.1038/s41598-023-45740-w)
Supplement: Supplementary file 2 — Supplementary Table S1. [file 41598_2023_45740_MOESM2_ESM.xlsx]

## Sheet: Table S1
	Animal			Hamster										Mice									Guinea Pig
	Tissue RNA			Liver	Spleen	Kidney	Heart	Lung	Eye	Brain	Blood	Ovary	Testes	Liver	Spleen	Kidney	Heart	Lung	Eye	Brain	Ovary	Testes	Mammary	Bladder	Liver	Spleen	Kidney	Heart	Lung	Eye	Brain	Blood	Ovary	Testes
	B2m	Naïve	Median	16.135	16.845	17.295	17.45	16.6	18.72	19.755	21.165	17.085	19.35	16.9943	17.4457	17.8869	18.6232	17.1845	20.2639	19.9857	17.4615	20.6914	19.05	20.2	18.7	18.85	23.3	20.15	22.6	21.2	19.4	15.6	21.85	21.25
			Min	16.2662	19.7	17.51	19.6	16.8	19.18	19.87	22.41	17.39	19.8	21.1968	18.5036	18.21	21.0741	24.1989	20.4609	20.174	17.958	21.4772	20.5	22.8	19.7	21.3	24.5	20.4	24.3	22.3	20.5	15.8	23.7	22.2
			Max	15.9726	16.24	17.13	16.7	16.6	18.24	19.59	20.5	16.68	19.06	15.5278	16.3895	17.2672	17.2601	16.5203	20.0412	16.2311	17.084	20.2592	17.7	17.9	17.2	17.9	22.1	19.1	21.5	20.4	18.1	15.4	19.1	20.7
		Infected	Median	16.185	16.96	16.73	17.745	15.6595	18.91	19.835	22.08	16.56	22.16	16.3234	16.7935	14.5875	15.4667	15.0376	19.1744	17.8405	18.3455	17.4623	15.25	15.45	14.35	15.25	15.95	15.2	14.2	16	17.3	15.4	15.85	17.05
			Min	16.84	18.58	17.4	18.34	16.7274	19.35	20.05	23.43	20.17	23.43	18.1221	29.7857	21.2371	22.769	15.4254	19.6361	18.4322	20.4173	21.2334	16.9	18.4	14.9	16.1	21.6	15.7	16	16.1	18	16.5	18.2	17.4
			Max	15.41	16.83	16.6	17.52	15.2901	18.23	17.87	20.89	16.29	19.72	14.0769	15.4674	13.9223	15.0891	14.976	17.5635	17.4842	15.4529	14.7697	14.5	13.9	13.9	14.8	15.1	15.1	13.8	15.6	16.9	15.2	14.6	16
	Hrpt	Naïve	Median	22.194	21.75	21.405	21.1	21.8	21.345	19.705	26.525	20.245	20.77	28.6314	25.0027	25.9817	26.4043	26.3343	25.7831	28.0231	26.1805	26.6919	24.4	24.95	24.6	24.5	27.6	24.5	27.2	24.2	21.35	23.1	25.85	21.4
			Min	22.4188	23.09	21.69	23.7	21.8	21.74	19.8	27.31	20.51	21.33	29.8719	26.1121	26.9188	27.0489	26.4919	26.2841	29.4987	26.9246	26.9032	26.9	28.5	25.2	26.9	30.1	25.1	29.5	25.2	23	23.4	27.9	22.3
			Max	22.127	21.37	21.29	20.4	21.7	21.07	19.65	26.12	20.12	20.65	27.2552	24.5977	24.7724	25.7642	24.3619	25.1573	26.3377	25.9488	26.4632	21.4	22.4	24.3	23.5	26.6	22.2	26.8	23.4	20	23	24	20.5
		Infected	Median	22.57	21.485	21.225	21.495	21.5922	21.215	19.805	27.18	20.62	20.95	28.5058	25.633	27.9627	28.291	27.0756	26.5397	28.2958	25.8061	27.5028	22.55	22.45	21.35	22.35	22.65	21.6	21.55	22.05	21.2	23.55	23	19.5
			Min	23.53	22.51	22.17	23.36	22.1379	21.38	20.32	28.53	22.48	21.1	30.198	27.1222	29.1557	31.5752	30.1777	28.1626	29.9924	27.1452	29.1495	23.8	24.5	22.3	23.1	23.6	22.1	21.9	23	21.8	24.7	25.4	19.8
			Max	22.11	20.98	20.98	21.35	21.3848	20.9	19.52	26.62	20.18	20.73	27.5736	25.0718	26.4406	27.1748	24.818	25.3566	27.168	25.2938	26.3278	21.4	21.6	21.1	22.2	21.9	21.5	21.3	21.6	20.8	22.7	22.1	18.7
	Tbp	Naïve	Median	24.0189	23.19	22.865	22.8	23.2	23.6	22.92	27.075	22.33	17.225	23.298	21.7632	22.1834	22.9387	22.2741	21.9569	22.4334	22.7767	19.6355	22.25	23.4	22.2	23.35	21.85	22.7	23.2	21.5	22.2	21.75	22.25	20.5
			Min	24.1671	25.52	23.05	26	23.6	24.11	23.03	28.19	22.43	17.48	23.465	22.3956	22.3121	23.3635	23.5736	22.3797	23.0001	23.7211	21.2012	22.8	24.1	22.8	24.8	23.9	27.5	28.7	22.9	23.3	22.2	28.2	23.1
			Max	23.8773	22.85	22.76	21.8	23	23.09	22.83	26.62	22.15	17.11	23.0252	21.5531	22.0569	22.6555	22.0428	21.7907	22.3036	22.2442	18.5259	22	23.1	21.4	21.2	20.2	21.5	22.1	20.4	21.1	21.3	21.1	19.9
		Infected	Median	24.18	22.975	22.36	23.44	23.0772	23.5	22.965	27.89	22.54	17.265	24.0566	22.8895	22.5204	22.8961	22.4818	22.3683	21.3566	22.2734	18.5576	22.7	23.55	22.9	22.05	22.65	23.2	22.45	23.1	22.8	25.5	22.45	20.1
			Min	25.04	25.36	23.27	24.74	23.4237	23.75	23.09	28.78	26.32	17.4	24.5176	23.3699	22.6968	23.4081	23.4765	22.537	22.0432	24.0492	19.3795	23	23.7	23.2	22.3	23.4	23.5	23.3	23.9	23.6	26.4	24.6	20.4
			Max	23.55	22.57	21.56	23.31	23.0374	23.18	22.46	27.23	22.27	16.87	22.3311	21.9734	21.7678	22.6443	21.6266	21.3091	21.0051	22.1235	17.3204	22.4	23	22.2	21.7	21.8	23.1	22.1	22.2	22.6	24.7	22.3	19.8
	Gapdh	Naïve	Median	16.1181	17.635	16.315	15.05	18.05	15.71	15.195	20.54	16.335	17.325	16.2595	15.5811	15.5423	15.1607	16.3486	15.6161	16.0241	16.4252	16.2837	18.5	18.85	18.9	19.5	19.95	18.5	21.3	17.35	16.2	18.85	19.6	18.25
			Min	16.2594	19.11	16.42	18.2	18.1	16.18	15.24	21.69	16.75	17.71	16.5374	16.0507	15.9201	15.8229	16.9731	15.9755	16.4958	18.0945	16.534	19.7	21.6	22.1	21.2	21.6	19.4	23.8	18.3	17.4	18.9	22	19.9
			Max	15.6591	17.17	15.98	14.2	18	15.05	15.11	19.77	16.14	17.12	16.1041	15.1596	15.4452	15.0604	15.7058	15.4763	15.642	16.2547	15.832	17.7	17.3	18.2	18.2	19	16.6	20.6	16.5	15.3	18.6	18.3	17.8
		Infected	Median	16.27	17.39	15.87	15.465	17.5704	15.46	15.26	21.585	16.41	17.535	16.9927	16.5195	15.7888	15.1849	15.8113	16.3513	15.5518	16.5376	16.7095	18.55	16.7	17.15	18.4	17.9	16.05	17.15	16.75	16.45	18.8	18.45	18.4
			Min	17.23	17.89	16.79	17.41	18.0534	15.94	15.62	24.3	18.11	17.6	17.326	16.8148	16.2143	15.7205	16.4472	16.9097	16.1105	18.1392	17.4355	19.5	19.6	17.8	18.4	18.4	16.7	17.6	17.4	17.2	19.8	21.3	18.7
			Max	15.8	17.23	15.13	15.28	16.7267	15.25	14.82	19.69	16.2	16.99	15.3245	16.0715	15.5153	15.0945	15.1632	15.4959	15.3755	16.4392	15.3345	17.4	16.1	16.1	18.1	17	15.7	17.1	16.3	15.8	17.5	17.2	17.3
	Sdha	Naïve	Median	21.5863	22.905	20.075	18.85	22.75	22.2	21.27	27.12	21.585	20.885	19.6091	21.9258	19.3734	17.3929	21.5642	21.1963	20.3632	21.2393	21.8901	21.2	21.1	21.2	21.7	21.8	19.8	23.3	20.7	19.6	21.3	21.55	18.95
			Min	21.6887	24.2	20.17	22.7	23	22.53	21.32	28.25	21.78	21.05	20.041	22.4999	19.4228	18.069	23.9034	21.5279	20.8291	21.9988	23.0135	21.5	23.5	21.4	22.8	23.3	21	25	21.5	20.9	21.4	23.4	20
			Max	21.3392	22.57	19.98	18.4	22.4	21.39	21.21	26.55	20.23	20.75	19.1575	21.5532	19.0586	16.8042	21.1226	20.9943	20.0555	19.3775	21.2654	20.2	20.1	20.6	20.9	20.4	17.4	22	19.4	18.5	20.9	20.7	18
		Infected	Median	21.475	22.58	19.895	19.285	22.6756	22.06	21.275	27.715	21.575	20.845	24.0781	23.179	20.8527	18.3755	21.9717	21.6693	19.676	21.8933	21.1368	20.25	19.95	18.6	20.3	18.8	17.4	19.95	19.55	19.35	22.8	20.2	17.45
			Min	21.97	23.43	20.61	21.85	23.0312	22.21	21.42	29.09	23.51	20.9	24.4415	23.5697	21.6761	19.2487	22.8411	22.1865	20.0779	24.0227	22.7201	20.9	21.5	19.1	20.4	19.5	17.6	20.8	20	19.9	23.6	22.1	17.8
			Max	20.71	22.22	19.49	18.99	22.5748	21.71	20.41	27.52	21.44	20.41	21.3198	22.1011	20.0405	18.0388	21.1719	20.6035	19.5805	20.5958	20.4452	19.5	19.4	18.4	20.3	18.4	17	19.8	19.1	19.2	21.9	19.1	17.4
	Ppia	Naïve	Median	16.3603	16.005	15.705	16.9	16.05	16.475	15.23	20.285	15.365	14.71	16.9926	17.9928	16.6871	18.2588	17.772	17.487	17.0143	17.8369	16.8371	19.7	20.95	20.3	20.9	20.8	21.05	22.2	19.65	18.75	19.4	20.85	18.3
			Min	16.5441	18.63	15.84	19.3	16.2	17.05	15.42	22.09	15.57	15	17.4381	18.4347	17.0667	19.1591	19.9941	18.0175	18.0546	19.2297	18.4001	20.4	22.4	20.6	21.3	22.3	21.7	25	20.9	20	20.1	23.2	20
			Max	16.2833	15.82	15.46	16.6	16	16.02	15.16	19.67	15.15	14.48	16.5584	17.6083	16.6665	18.1849	17.1724	17.4388	16.4638	16.6133	15.6947	18.2	19.8	19.9	19.6	20	19.2	20.7	18.4	16.6	18.9	17.5	17.8
		Infected	Median	16.92	15.855	15.375	17.505	15.6799	16.485	15.285	21.14	15.32	14.845	18.4273	17.9795	16.6976	17.1906	17.3808	17.9737	16.341	17.3538	15.5022	17.2	16.4	16.35	17.25	17.9	17.1	16.4	17.25	16.45	20.5	17.55	16.5
			Min	18.11	18.11	17.1	19.36	16.1613	16.64	15.56	22.32	18.5	15.02	19.299	19.1968	17.15	18.0069	17.7669	18.2206	16.9099	19.5021	16.3399	18.7	18.3	17.1	17.9	19.5	17.5	17.7	18	17.2	20.7	19.7	16.8
			Max	16.25	15.38	15.01	17.23	15.267	16.01	15.11	20.38	15.19	14.33	16.1068	17.2534	15.9824	17.1114	16.6417	16.7821	16.0194	16.4462	14.9481	16.4	16.1	16	17.1	16.9	16.9	16.2	16.9	16	19.9	15.8	16.2
	Actb	Naïve	Median	15.7147	14.11	15.865	16.3	14.3	16.75	15.44	16.455	14.47	15.85	15.4885	15.6557	15.5178	16.2721	15.2698	16.0714	15.8659	15.5922	15.2185	18.15	19.3	19.9	17.55	21	19.7	21.3	19.1	16.3	15.15	20.05	17.7
			Min	16.1845	17	15.99	17.8	14.7	17.12	15.77	18.92	14.64	16.15	15.8264	16.5224	15.9904	17.0626	18.9263	16.4187	16.3606	16.307	16.3093	19.6	21.7	21.5	18.6	21.7	21.7	23.2	20.3	18.7	15.5	21.7	19
			Max	15.4295	13.49	15.33	15.4	14.2	16.15	15.19	15.67	7.27	15.64	15.326	15.0572	15.4162	16.0502	14.3628	15.9294	15.4004	14.6945	14.562	16.9	17.4	16.9	15.5	20.4	17.7	19.8	17.3	14.5	14.9	16.6	16.7
		Infected	Median	16.23	14.155	15.385	16.56	13.7671	16.73	15.35	17.49	14.365	16	14.5601	15.5194	14.5726	15.0153	13.6031	16.5352	14.9718	15.0189	13.9522	15.7	14.6	15.35	15	16.7	16.45	14.7	16.4	15.7	15.45	15.8	16.1
			Min	16.71	16.62	16.43	17.55	14.8114	17.27	15.87	19.4	18.85	16.1	15.6719	16.3904	15.0545	15.8518	14.0323	16.7645	15.3094	17.2346	14.9002	17.3	17.2	15.8	15.5	18.3	16.6	15.2	16.5	16.4	16.2	18.3	16.2
			Max	15.52	14.03	15.19	16.27	13.3679	16.58	15.25	16.09	14.15	15.55	12.9671	14.659	13.8331	14.6542	13.5189	15.3352	14.4209	14.3671	13.0153	15.1	13.5	15.2	14.4	15.6	16.2	14	16.3	15.4	14.3	15	15.5
	Gusb	Naïve	Median	20.7339	20.755	21.505	22.9	21.4	23.065	23.46	26.17	20.82	22.005	22.9871	21.6559	22.186	23.2676	22.1481	22.9095	23.5785	22.28	22.8216	23.05	21.15	22.1	22.65	27.5	25.8	27	23.85	22.3	21.3	24.8	20.05
			Min	20.8222	23.52	21.63	23.9	21.6	23.3	23.58	29.24	21.19	22.14	23.3289	22.0814	22.8287	23.4179	23.6727	23.1038	24.2168	23.7321	23.1877	24.5	24.3	24	25.2	28.3	28.8	29.5	24.8	24.3	21.5	27.2	21.6
			Max	20.7006	20.15	21.37	22.9	21.3	22.47	23.34	25.88	20.25	21.89	22.6527	21.4034	21.7229	22.974	22.0625	22.7255	22.7756	21.8381	22.2564	21.6	19.5	21.3	21.8	26	24.1	25.3	22.4	20.9	21.2	21.1	19.2
		Infected	Median	20.81	20.87	21.02	22.945	21.408	22.825	23.39	27.2	20.445	21.89	23.1983	21.9174	23.3286	23.2837	21.6851	24.1628	23.2402	22.4347	22.9159	21.2	21.5	19.05	20.25	21.65	21.5	19.05	21.35	21.25	21.55	20.65	19.35
			Min	21.59	22.52	22.42	24.75	21.5615	23.11	23.49	28.33	23.4	22.09	23.3859	22.649	23.4083	23.5436	22.2518	24.2079	23.516	24.2076	24.3562	22.3	23.2	19.1	20.8	22.3	22	19.1	21.5	21.8	22.5	22.9	19.7
			Max	20.38	20.67	20.59	22.78	20.7652	22.54	22.44	26.14	20.19	21.24	21.3091	21.1299	22.2062	22.525	21.1009	23.5183	22.9226	21.8316	21.0059	18.9	20.2	18.7	20.1	20.9	21.4	18.9	21.1	21	21	19.6	19
	18S	Naïve	Median	8.75	12.305	10.52	10.6	10.55	10.02	9.9	10.7	8.87	9.065	10.8464	16.3864	11.6235	13.1031	15.027	12.5542	11.7651	13.2514	12.3717	11.75	8.5	8.6	8.65	18.2	12.7	15.7	10.8	8.35	8.35	11.8	7.45
			Min	9.35	20.4	10.68	18.4	10.6	10.5	10.85	10.88	10.28	10.62	15.9457	21.6651	15.7569	13.7648	20.759	13.8544	12.9781	14.0353	15.6087	12.9	13.6	11.7	14.2	19.1	16.9	18.3	14	10.2	14.5	17.4	8.6
			Max	7.44	10.18	10.49	9	9.8	9.56	8.49	10.52	7.78	8.32	9.65065	15.8928	10.7183	12.5315	14.6956	12.0404	10.7245	10.7982	11.4003	10.7	4.4	7.3	6.1	15.7	7.8	11.2	8.7	5.4	5.7	8.8	5.9
		Infected	Median	7.945	10.845	9.17	10.585	10.9481	9.8	9.12	9.685	9.015	8.535	11.8485	12.283	10.1281	10.5492	13.9736	11.6339	11.023	12.0779	11.2536	13.15	8.7	7.25	9.6	9.5	8.5	8.6	8	9.35	10	9.4	8
			Min	8.58	11.61	9.42	10.85	11.6083	10.66	9.73	10.73	15.3	9.05	12.2247	14.6791	11.1099	11.3077	15.6915	13.4291	11.9631	14.1428	12.3407	14.8	12.2	7.6	10.5	13.3	9	9.9	8.3	9.6	13.9	13.9	8.4
			Max	7.03	9.36	8.67	9.48	9.98173	8.44	6.84	8.94	7.57	8.09	10.7598	11.0878	8.15279	7.75459	12.2886	9.47868	8.34286	10.7569	9.06698	11.5	8	6.9	8.7	8.4	7.8	7.8	7.2	8.9	9.1	8.2	7.9
	Table S1. Variation of reference gene expression in RNA across all tissue types in hamsters, mice, and guinea pigs.
	Median, minimum, and maximum Ct values of each RG of interest across mouse, hamster, and guinea pig tissues. RT-qPCR assays were carried out on tissue RNA from both naïve and VHF-infected animals.
